# Supplementary material for: Inhaled Corticosteroids and Non-Tuberculous Mycobacteria Risk in Patients with COPD
Source: J Clin Med. 2026 Apr 28;15(9):3352. doi: 10.3390/jcm15093352 (PMC13163958; doi:10.3390/jcm15093352)
Supplement: Supplementary file 1 [file jcm-15-03352-s001.zip]

Archive with 1 entries (1 files):
- jcm-4245798-supplementary.pdf
